# Supplementary material for: Lyophilized Emulsions of Thymol and Eugenol Essential Oils Encapsulated in Cellulose
Source: Polymers (Basel). 2024 May 17;16(10):1422. doi: 10.3390/polym16101422 (PMC11125086; doi:10.3390/polym16101422)
Supplement: Supplementary file 1 [file polymers-16-01422-s001.zip]

Archive with 1 entries (1 files):
- polymers-2993629-supplementary.pdf
